# Supplementary material for: Prevalence, Clinical Signs, Diagnosis and Treatment of Post-Pandemic SARS-CoV-2 Infection in Cats in 2023: Co-Infection with FHV, FCV, Mycoplasma spp. and Chlamydia felis—A Single-Center Study in Bulgaria
Source: Vet Sci. 2026 Apr 13;13(4):374. doi: 10.3390/vetsci13040374 (PMC13119600; doi:10.3390/vetsci13040374)
Supplement: Supplementary file 1 [file vetsci-13-00374-s001.zip]

Archive with 1 entries (1 files):
- vetsci-4147273-supplementary.pdf
